# Supplementary material for: Local Inequalities in Health Behaviours: Longitudinal Findings from the Stockton-On-Tees Cohort Study
Source: Int J Environ Res Public Health. 2021 Oct 20;18(21):11018. doi: 10.3390/ijerph182111018 (PMC8582866; doi:10.3390/ijerph182111018)
Supplement: Supplementary file 1 [file ijerph-18-11018-s001.zip]

Archive with 1 entries (1 files):
- ijerph-1394057-supplementary.pdf
